# Supplementary material for: Volatile unsaturated hydrocarbons emitted by seedlings of Brassica species provide host location cues to Bagrada hilaris
Source: PLoS One. 2018 Dec 27;13(12):e0209870. doi: 10.1371/journal.pone.0209870 (PMC6307740; doi:10.1371/journal.pone.0209870)
Supplement: S1 Table — (XLSX) [file pone.0209870.s001.xlsx]

## Sheet: Foglio1
Host preference bioassays
	Dual choice arena
			B. oleracea var botrytis	B. carinata	N
		final choice	60	28	88
			B. napus	B. carinata
		final choice	54	31	85
			B. oleracea var botrytis	B. napus
		final choice	46	60	106
	Y-shaped olfactometer
			B. oleracea var botrytis	B. carinata	N
		first choice	76	44	120
			B. napus	B. carinata
		first choice	78	42	120
			B. oleracea var botrytis	B. napus
		first choice	51	69	120
