# Supplementary material for: Volatile unsaturated hydrocarbons emitted by seedlings of Brassica species provide host location cues to Bagrada hilaris
Source: PLoS One. 2018 Dec 27;13(12):e0209870. doi: 10.1371/journal.pone.0209870 (PMC6307740; doi:10.1371/journal.pone.0209870)
Supplement: S2 Table — (XLSX) [file pone.0209870.s002.xlsx]

## Sheet: Foglio1
	Nymphs
	stimuli	mean response (mV)	std err	N		stimuli	mean response (mV)	std err	N
	hexane	0.2980	0.0495	20		non polar fraction	0.1840	0.0248	20
	crude extract	0.563	0.0559	20		polar fraction	0.0567	0.0163	20
						highly polar fraction	0.0027	0.0188	20
	Adults
	stimuli	mean response (mV)	std err	N		stimuli	mean response (mV)	std err	N
	hexane	0.3500	0.0548	15		non polar fraction	0.4053	0.0933	18
	crude extract	1058	0.1047	15		polar fraction	0.0571	0.0246	18
						highly polar fraction	-0.0765	0.0599	18
