# Supplementary material for: Volatile unsaturated hydrocarbons emitted by seedlings of Brassica species provide host location cues to Bagrada hilaris
Source: PLoS One. 2018 Dec 27;13(12):e0209870. doi: 10.1371/journal.pone.0209870 (PMC6307740; doi:10.1371/journal.pone.0209870)
Supplement: S3 Table — (XLSX) [file pone.0209870.s003.xlsx]

## Sheet: Foglio1
	Nymphs
		stimuli	test (first choice)	control (first choice)	N
		living seedlings of B. oleracea	74	42	116
		whole extract (seedlings)	117	71	188
		non polar fraction	92	67	159
		polar fraction	79	82	161
		highly polar fraction	74	86	160
	Adults
		stimuli	test (first choice)	control (first choice)	N
		living seedlings of B. oleracea	84	49	133
		whole extract (seedlings)	115	85	200
		non polar fraction	98	66	164
		polar fraction	78	91	169
		highly polar fraction	75	85	160
